# Supplementary material for: Sex-based differences in front crawl and butterfly sprint performance in age-group swimmers
Source: PLoS One. 2025 Dec 29;20(12):e0339480. doi: 10.1371/journal.pone.0339480 (PMC12747348; doi:10.1371/journal.pone.0339480)
Supplement: S1 Data — (XLSX) [file pone.0339480.s001.xlsx]

## Sheet: Sheet1
World Aquatic Points	Maturity off-set	Height	Weight	Body mass index	50m_Front Crawl_Velocity	50m_Front Crawl_Stroke rate	50m_Front Crawl Stroke length	50m_Front Crawl stroke index	50m_Butterfly_Velocity	50m_Butterfly_Stroke rate	50m_Butterfly Stroke length	50m_Butterfly stroke index	Front crawl_AnCV	Butterfly_AnCV	FR_Tetheref Force_0-10s	FR_Tetheref Force_10-20s	FR_TetheredForce_20-30s	FR_TetheredForce_FI	BU_Tetheref Force_0-10s	BU_Tetheref Force_10-20s	BU_TetheredForce_20-30s	BU_TetheredForce_FI
337	-1.8	1.53	47	20.08	1.47	49.13	1.79	2.63	1.3	40.91	1.91	2.48	1.35	1.13	50.3	40.61	33.31	40.39	45.73	41.25	34.5	36.22
426	-1.2	1.67	47	16.85	1.59	44.98	2.12	3.37	1.51	51.46	1.76	2.65	1.45	1.43	20.54	17.62	10.98	57.99	47.73	46.25	36.5	31.22
473	-1.1	1.6	45	17.58	1.64	47.24	2.1	3.43	1.54	59.81	1.54	2.37	1.42	1.46	53.79	43.42	30.45	49.27	42.01	32.99	28.77	39.41
430	-2.3	1.72	66	22.31	1.8	50.01	2.16	3.89	1.71	56.22	1.82	3.12	1.53	1.5	75.51	69.14	53.82	46.3	76.89	63.06	57.46	42.47
427	-2.1	1.77	65	20.75	1.8	50.88	2.13	3.83	1.73	57.51	1.82	3.14	1.58	1.61	81.8	61.5	41.65	58.35	73.42	54	53.98	38.22
408	-1.9	1.77	63	20.11	1.77	52.41	2.03	3.58	1.61	55.55	1.74	2.79	1.5	1.47	86.59	69.82	54.97	39.92	63.71	46.32	38.28	54.91
496	-1.2	1.7	63	21.8	1.89	47.31	2.4	4.52	1.75	55.96	1.88	3.28	1.63	1.6	106.37	94.98	77.52	33.8	95.47	78.07	58.88	42.77
537	-0.5	1.66	57	20.69	1.72	48.83	2.11	3.62	1.55	54.46	1.71	2.64	1.47	1.45	71.18	58.49	40.01	54.19	80.48	46.81	37.53	44.24
281	-1.6	1.54	51	21.5	1.56	50.01	1.87	2.92	1.45	59.57	1.46	2.12	1.37	1.35	50.1	40.61	32.31	41.39	39.05	32.26	26.59	33.01
528	-1.3	1.8	65	20.06	1.93	50.39	2.3	4.43	1.76	56.44	1.87	3.28	1.54	1.62	82.86	77.41	60.72	28.54	60.12	51.13	48.34	33.46
318	-1.3	1.66	57	20.69	1.63	45.26	2.16	3.52	1.39	53.48	1.56	2.16	1.46	1.34	61.56	52.51	41.56	31.36	45.35	38.77	32.05	43.54
538	-0.9	1.65	51	18.73	1.72	52.3	1.98	3.4	1.51	55.04	1.65	2.48	1.58	1.43	45.7	42.99	29.93	40.41	51.03	37.67	32.61	54.04
528	1	1.67	54	19.36	1.71	44.66	2.3	3.92	1.59	55.33	1.73	2.74	1.48	1.49	69.23	51.5	40.92	48.59	46.32	31.43	30.22	45.29
438	-0.9	1.56	52	21.37	1.6	47.91	1.99	3.18	1.49	51.22	1.74	2.59	1.38	1.34	48.1	41.61	34.31	38.39	51.73	43.25	33.5	28.22
465	-1.1	1.59	44	17.4	1.64	47.24	2.1	3.43	1.54	59.81	1.54	2.37	1.42	1.46	54.1	44.61	33.31	35.39	41.01	34.99	26.77	35.41
500	0.6	1.72	72	24.34	1.89	50.87	2.24	4.23	1.74	59.76	1.75	3.03	1.68	1.61	105.9	84.41	74.06	18.79	83.7	59.26	51.99	45.91
295	-2.3	1.63	45	16.94	1.59	50.51	1.86	2.95	1.52	55.3	1.65	3.17	1.41	1.45	59.76	40.76	32.39	43.84	43.89	37.7	29.17	40.79
401	-2.1	1.64	56	20.82	1.76	58.6	1.8	3.17	1.51	40.13	2.26	3.77	1.54	1.43	69.23	55.5	42.67	49.56	47.24	45.4	40.61	6.61
375	-1.5	1.6	56	21.88	1.72	46.6	2.22	3.81	1.55	53.37	1.74	2.7	1.51	1.45	62.56	54.51	43.56	32.36	57.15	46.44	38.92	40.38
496	-0.9	1.72	60	20.28	1.89	52.63	2.16	4.07	1.72	53.1	1.94	3.32	1.63	1.58	105.88	75.98	66.52	38.14	70.96	63.72	59	12.37
302	-0.2	1.58	49	19.63	1.64	47.24	2.1	3.43	1.51	51.46	1.76	2.65	1.47	1.45	46.1	40.61	35.31	34.39	46.73	42.25	34.5	33.22
421	-1.5	1.7	60	20.76	1.79	51.71	2.08	3.71	1.63	54.99	1.78	2.89	1.59	1.46	70.85	60.46	50.25	41.52	58.87	57.01	45.72	2.51
236	-1.1	1.6	41	16.02	1.47	46.46	1.9	2.79	1.19	35.43	2.02	3.21	1.32	1.1	39.98	35.12	31.79	25.83	44.35	40.77	30.05	40.54
423	-1.4	1.75	78	25.47	1.79	50.91	2.11	3.78	1.66	55.38	1.8	2.98	1.56	1.54	92.17	77.08	67.68	32.39	81.02	74.36	66.74	11.26
528	-0.2	1.77	64	20.01	1.93	50.39	2.3	4.43	1.76	56.44	1.87	3.28	1.54	1.62	82.86	77.41	60.72	28.54	60.12	51.13	48.34	33.46
537	1.1	1.66	57	20.69	1.72	48.83	2.11	3.62	1.55	54.46	1.71	2.64	1.47	1.45	71.18	58.49	40.01	54.19	80.48	46.81	37.53	44.24
538	0.2	1.65	51	18.73	1.72	52.3	1.98	3.4	1.51	55.04	1.65	2.48	1.58	1.43	45.7	42.99	29.93	40.41	51.03	37.67	32.61	54.04
465	-0.9	1.59	44	17.4	1.64	47.24	2.1	3.43	1.54	59.81	1.54	2.37	1.42	1.46	54.1	44.61	33.31	35.39	41.01	34.99	26.77	35.41
528	1.1	1.67	54	19.36	1.71	44.66	2.3	3.92	1.59	55.33	1.73	2.74	1.48	1.49	69.23	51.5	40.92	48.59	46.32	31.43	30.22	45.29
426	0.3	1.67	47	16.85	1.59	44.98	2.12	3.37	1.51	51.46	1.76	2.65	1.45	1.43	20.54	17.62	10.98	57.99	47.73	46.25	36.5	31.22
