# Supplementary material for: Sex-based differences in front crawl and butterfly sprint performance in age-group swimmers
Source: PLoS One. 2025 Dec 29;20(12):e0339480. doi: 10.1371/journal.pone.0339480 (PMC12747348; doi:10.1371/journal.pone.0339480)
Supplement: S2 Data — (XLSX) [file pone.0339480.s002.xlsx]

## Sheet: Sheet1
D_CMJ	ND_CMJ	Total_CMJ	Asymmetry_CMJ	D_IMTP	ND_IMTP	Total_IMTP	IMTP_Asymmetry	Lower_Limb_DSI	D_Pushup	ND_Pushup	Total_Pushup	Pushup_Asymmetry	D_Grip	ND_Grip	Total_Grip	Grip_Asymmetry	Upper_Limb_DSI
498.5	468.4	966.9	6	625.7	511.8	1137.5	18.2	0.85	259.6	255.4	515.1	1.6	197.8	197.7	395.5	0.1	1.3
565.5	494.7	1060.2	12.5	904.3	840.3	1744.7	7.1	0.61	282.1	200.3	482.4	29	168.6	133.5	302.1	20.8	1.6
501.9	458.7	960.6	8.6	632.6	548.2	1180.8	13.3	0.81	208.1	201.7	409.8	3.1	209.1	191.8	400.9	8.3	1
736.9	716.1	1453	2.8	1175.6	1030.9	2206.5	12.3	0.66	405.4	334.3	739.7	17.5	328.8	325.9	654.7	0.9	1.1
738	714	1452.1	3.3	965.6	932.4	1898	3.4	0.77	345.2	318.2	663.5	7.8	309.5	271.6	581.1	12.2	1.1
827.9	778.8	1606.7	5.9	876.5	734.8	1611.3	16.2	0.99	346.3	341.9	688.2	1.2	367.1	309	676.1	15.8	1
710.8	705.8	1416.6	0.7	1081.3	1077.9	2159.2	0.3	0.66	313.2	289.9	603.1	7.4	373.9	335.1	709	10.4	0.9
565.6	564.2	1129.7	0.2	870.4	746	1616.4	14.3	0.7	265.9	251.2	517.1	5.5	284.4	266.5	550.9	6.3	0.9
655.9	590.9	1246.8	9.9	686.4	633.5	1319.9	7.7	0.95	247.9	236.6	484.4	4.6	222.3	208.6	430.9	6.1	1.1
802	717.4	1519.5	10.5	1205.7	1146	2351.6	5	0.65	364.1	314.5	678.6	13.6	374	356.9	730.9	4.6	0.9
673.1	619.6	1292.8	8	835.1	791.5	1626.6	5.2	0.8	362.3	342.6	704.9	5.4	280.7	280.2	560.9	0.2	1.3
475.1	470.1	945.2	1.1	527.2	477.3	1004.5	9.5	0.94	187.3	178.5	365.8	4.7	173.1	155.1	328.2	10.4	1.1
578.9	578.8	1157.7	0.1	786.9	684	1470.9	13.1	0.78	287.2	248.6	535.8	13.4	274.2	256.4	530.6	6.5	1
699.5	639.6	1339.2	8.6	717.1	607	1324.1	15.4	1.01	317.3	309.6	627	2.4	256.1	237.5	493.6	7.3	1.3
533.6	511.1	1044.7	4.2	609	568.8	1177.8	6.6	0.88	246.3	202.6	448.9	17.7	221.7	193.6	415.3	12.7	1.1
1015.7	956.9	1972.6	5.8	1177.9	1074.7	2252.7	8.8	0.88	525.6	503.7	1029.3	4.2	396.7	381.9	778.6	3.7	1.3
683.5	654.8	1338.3	4.2	627	594.4	1221.4	5.2	1.1	238.2	236.8	475	0.5	239	209.2	448.2	12.5	1.1
766.8	762.7	1529.6	0.5	508.1	433.6	941.6	14.7	1.62	305.8	287.2	593	6.1	278.4	269.7	548.1	3.1	1.1
731.5	632.1	1363.5	13.6	744.8	740.5	1485.3	0.6	0.92	404.6	344.8	749.4	21.3	221	204.7	425.7	7.4	1.8
662.2	626.7	1288.9	5.4	980.4	868	1848.3	11.5	0.7	420.1	328	748.1	21.9	312.3	268.5	580.8	14	1.3
493.8	472.5	966.3	4.3	625.7	566.3	1182	11.1	0.82	286	202.1	488.1	29.3	180.7	178.5	359.2	1.2	1.4
642.2	604.6	1246.9	5.9	1470.3	1175.7	2646.1	20	0.47	367.5	332.3	699.7	9.6	266.3	265.4	531.7	0.3	1.3
527.1	469.1	996.3	11	545.7	477	1022.7	12.6	0.97	320.5	278.8	599.3	22.2	168.8	137.4	306.2	18.6	2
942.8	893.7	1836.5	5.2	977.4	927.2	1904.6	5.1	0.96	452.3	353.4	805.6	21.9	270.4	262	532.4	3.1	1.5
802	717.4	1519.5	10.5	1205.7	1146	2351.6	5	0.65	364.1	314.5	678.6	13.6	374	356.9	730.9	4.6	0.9
565.6	564.2	1129.7	0.2	870.4	746	1616.4	14.3	0.7	265.9	251.2	517.1	5.5	284.4	266.5	550.9	6.3	0.9
475.1	470.1	945.2	1.1	527.2	477.3	1004.5	9.5	0.94	187.3	178.5	365.8	4.7	173.1	155.1	328.2	10.4	1.1
533.6	511.1	1044.7	4.2	609	568.8	1177.8	6.6	0.88	246.3	202.6	448.9	17.7	221.7	193.6	415.3	12.7	1.1
578.9	578.8	1157.7	0.1	786.9	684	1470.9	13.1	0.78	287.2	248.6	535.8	13.4	274.2	256.4	530.6	6.5	1
565.5	494.7	1060.2	12.5	904.3	840.3	1744.7	7.1	0.61	282.1	200.3	482.4	29	168.6	133.5	302.1	20.8	1.6
